# Supplementary material for: Profiling the miRNA from Exosomes of Non-Pigmented Ciliary Epithelium-Derived Identifies Key Gene Targets Relevant to Primary Open-Angle Glaucoma
Source: Antioxidants (Basel). 2023 Feb 7;12(2):405. doi: 10.3390/antiox12020405 (PMC9952153; doi:10.3390/antiox12020405)
Supplement: Supplementary file 1 [file antioxidants-12-00405-s001.zip]

Archive with 1 entries (1 files):
- antioxidants-2167083-supplementary.pdf
